# Supplementary material for: Genomic epidemiology reveals multiple mechanisms of linezolid resistance in clinical enterococci in China
Source: Ann Clin Microbiol Antimicrob. 2024 May 4;23:41. doi: 10.1186/s12941-024-00689-0 (PMC11070108; doi:10.1186/s12941-024-00689-0)
Supplement: Supplementary file 1 — Table S1: Clinical data of 67 enterococcal strains [file 12941_2024_689_MOESM1_ESM.xlsx]

## Sheet: Sheet1
Table S1. Clinical data for the enterococcal strains investigated
Strain name	Organism	Linezolid MIC (E-test method, μg/mL)	Isolation date (Year)	Specimen	Department	Patient age	Patient sex	Diagnosis
s1	E. faecalis	8	2012	Drainage fluid	Obstetrics and gynaecology	27	F	Oral contraceptive treatment
s2	E. faecalis	8	2012	Urine	Surgery	67	M	Prostatic cancer
s3	E. faecalis	8	2012	Blood	Emergency	50	M	Stomach perforation
s4	E. faecalis	8	2012	Blood	Surgery	60	M	Malignant tumor of the cardia
s5	E. faecalis	8	2012	Drainage fluid	Orthopedics	61	M	Colorectal cancer
s6	E. faecalis	16	2013	Urine	General medicine	41	F	Systemic lupus erythematosus
s7	E. faecalis	8	2014	Urine	Surgery	33	F	Ureteral calculus
s8	E. faecalis	8	2014	Cervical swab	Obstetrics and gynaecology	34	F	Hydrosalpinx fluid
s9	E. faecalis	32	2015	Drainage fluid	Dermatology	73	M	Haemangiosarcoma
s10	E. faecalis	8	2015	Drainage fluid	General medicine	14	F	Acute lymphocytic leukemia
s11	E. faecalis	8	2017	Urine	Neonatology	52	M	Dysuria
s12	E. faecalis	8	2017	Drainage fluid	Surgery	73	M	Rectal cancer
s14	E. faecalis	8	2017	Rectal swab	Pediatrics	1d	M	Premature infant
L1	E. faecium	4	2018	Rectal swab	Pediatrics	2d	M	Infection
L2	E. faecalis	8	2018	Skin swab	Dermatology	60	F	Psoriasis vulgaris
L3	E. faecalis	8	2018	Urine	Orthopedics	74	F	Infective fever
L4	E. faecalis	16	2019	Ascitic fluid	General medicine	64	F	Pancreatic cancer
L5	E. faecalis	12	2019	Urine	Emergency	71	M	Consciousness disorders
L6	E. faecalis	8	2019	Wound secretion	Dermatology	57	M	Skin infection
L8	E. faecalis	16	2019	Drainage fluid	Surgery	45	M	Rectal cancer
L9	E. faecalis	12	2019	Blood	Obstetrics and gynaecology	42	F	Fever
L11	E. faecalis	16	2020	Oral swab	Pediatrics	1d	M	Premature infant
L12	E. faecalis	16	2020	Rectal swab	Pediatrics	1d	M	Premature infant
L13	E. faecalis	8	2020	Rectal swab	Pediatrics	18d	F	Premature infant
L14	E. faecalis	12	2020	Rectal swab	Pediatrics	11d	F	Premature infant
L15	E. faecalis	12	2020	Urine	Surgery	23	F	Hydrocephalus
L16	E. faecalis	12	2020	Oral swab	Pediatrics	1d	F	Premature infant
L17	E. faecalis	24	2020	Rectal swab	Pediatrics	1d	F	Premature infant
L18	E. faecalis	16	2020	Rectal swab	Pediatrics	18d	F	Premature infant
L19	E. faecalis	16	2020	Rectal swab	Pediatrics	8d	F	Premature infant
L20	E. faecalis	12	2020	Oral swab	Pediatrics	1d	M	Premature infant
L21	E. faecalis	12	2020	Oral swab	Pediatrics	1d	F	Premature infant
L22	E. faecalis	16	2020	Drainage fluid	Emergency	50	F	Psoas abscess
L23	E. faecium	32	2020	Wound secretion	Intensive care unit	89	F	Infection
L24	E. faecalis	16	2020	Drainage fluid	Surgery	78	F	Colorectal cancer
L25	E. faecalis	24	2020	Cervical swab	Orthopedics	38	F	Pregnancy
L27	E. faecalis	12	2020	Wound secretion	Emergency	37	F	Infection
L28	E. faecium	16	2020	Pleural fluid	Emergency	67	F	Fever
L30	E. faecalis	12	2020	Urine	Emergency	51	F	Cervical cancer
L31	E. faecalis	12	2020	Urine	Emergency	58	F	Urinary infection
L32	E. faecalis	12	2020	Ascitic fluid	Intensive care unit	62	F	Ovarian cancer
L33	E. faecalis	12	2020	Blood	Emergency	22	M	Nephrotic syndrome
L36	E. faecalis	16	2020	Urine	Emergency	35	F	Urinary infection
L37	E. faecalis	12	2020	Drainage fluid	Obstetrics and gynaecology	55	F	Ovarian cancer
L38	E. faecium	24	2020	Blood	Emergency	24	F	Shock
L40	E. faecalis	12	2021	Blood	Surgery	74	M	Bladder cancer
L43	E. faecalis	24	2021	Urine	Obstetrics and gynaecology	60	F	Vaginitis
L46	E. faecalis	16	2021	Ascitic fluid	Surgery	42	F	Fever
L48	E. faecalis	16	2021	Drainage fluid	Surgery	75	M	Hematochezia
L49	E. faecium	1.5	2021	Urine	Surgery	57	F	Kidney stone
L51	E. faecalis	32	2021	Cervical swab	Obstetrics and gynaecology	37	F	Pregnancy
L52	E. faecalis	16	2021	Ascitic fluid	Surgery	42	F	Fever
L53	E. faecalis	8	2021	Ascitic fluid	General medicine	51	M	Edema
L54	E. faecalis	12	2021	Drainage fluid	Pediatrics	12	M	Autoinflammatory bone disease
L58	E. faecalis	8	2021	Skin swab	General medicine	52	M	Lymphoma
L59	E. faecalis	48	2021	Ascitic fluid	Intensive care unit	60	M	Stomachache
L60	E. faecalis	12	2021	Urine	General medicine	49	M	Lumbago
L62	E. faecalis	8	2021	Wound secretion	Surgery	67	M	Duodenal neoplasm
L64	E. faecalis	12	2021	Wound secretion	Surgery	67	M	Duodenal neoplasm
L65	E. faecalis	12	2021	Urine	General medicine	56	F	Urinary infection
L66	E. faecalis	12	2021	Urine	Surgery	72	M	Kidney stone
L69	E. faecalis	12	2021	Drainage fluid	Surgery	49	M	Obstructive jaundice
L70	E. faecalis	12	2021	Urine	General medicine	77	F	Systemic vasculitis
L71	E. faecium	16	2021	Urine	General medicine	39	F	Urinary infection
L72	E. faecalis	12	2021	Wound secretion	Obstetrics and gynaecology	68	F	Vulva cancer
L74	E. faecalis	12	2021	Blood	Surgery	74	M	Bladder cancer
L75	E. faecalis	16	2021	Ascitic fluid	General medicine	49	F	Polyserositis
