# Supplementary material for: Genomic epidemiology reveals multiple mechanisms of linezolid resistance in clinical enterococci in China
Source: Ann Clin Microbiol Antimicrob. 2024 May 4;23:41. doi: 10.1186/s12941-024-00689-0 (PMC11070108; doi:10.1186/s12941-024-00689-0)
Supplement: Supplementary file 2 — Tables S2: Genome quality assessment results of 67 enterococcal strains [file 12941_2024_689_MOESM2_ESM.xlsx]

## Sheet: Sheet1
Table S2. Genome quality assessment results of 67 enterococcal strains
Assembly	Strain name	Organism	Completeness	Contamination	# contigs (>= 0 bp)	# contigs (>= 1000 bp)	# contigs (>= 5000 bp)	# contigs (>= 10000 bp)	# contigs (>= 25000 bp)	# contigs (>= 50000 bp)	Total length (>= 0 bp)	Total length (>= 1000 bp)	Total length (>= 5000 bp)	Total length (>= 10000 bp)	Total length (>= 25000 bp)	Total length (>= 50000 bp)	# contigs	Largest contig	Total length	GC (%)	N50	N90	auN	L50	L90	# N's per 100 kbp
s1_NDMS02179	s1	E. faecalis	99.63	0.75	68	31	21	16	14	10	2915758	2905668	2877835	2838125	2805785	2639513	33	1289624	2906914	37.48	313889	61926	662897	2	10	3.44
s2_NDMS02180	s2	E. faecalis	99.63	0	52	26	22	19	14	11	3085144	3078431	3069699	3045775	2960119	2851546	26	545017	3078431	37.1	350027	85522	336682	4	10	12.99
s3_NDMS02181	s3	E. faecalis	99.63	0	92	36	25	22	18	16	2845201	2829171	2797796	2772580	2704311	2633354	38	458788	2830870	37.5	195680	59244	236824	5	15	14.13
s4_NDMS02182	s4	E. faecalis	99.63	0	48	20	15	11	10	9	3052005	3044431	3033090	3006165	2987778	2948629	22	1102998	3046007	37.17	496362	101202	603328	2	7	26.26
s5_NDMS02183	s5	E. faecalis	99.63	0	79	34	22	20	13	10	2933066	2917250	2890060	2879198	2763291	2650433	43	571924	2922960	37.45	264003	52936	324540	4	10	3.42
s6_NDMS02184	s6	E. faecalis	99.63	0	84	40	27	24	17	16	2899510	2885745	2851821	2827938	2707524	2673475	43	458788	2888131	37.42	199563	56569	237154	5	15	13.85
s7_NDMS02185	s7	E. faecalis	99.63	0	100	37	30	26	21	19	3009540	2987155	2974702	2947292	2863721	2792765	46	370428	2994304	37.31	195680	55305	197171	6	18	10.02
s8_NDMS02186	s8	E. faecalis	99.53	0.37	71	31	18	12	10	8	2987132	2972786	2940903	2895673	2868605	2786917	37	562890	2977578	37.23	399722	183490	389573	3	7	10.08
s9_NDMS02187	s9	E. faecalis	99.53	0.37	43	15	10	5	5	4	2758803	2750725	2736247	2702294	2702294	2675447	16	1466568	2751296	37.56	1466568	274781	976795	1	4	14.54
s10_NDMS02188	s10	E. faecalis	99.53	0.39	55	24	15	12	9	7	2885312	2876173	2857075	2836295	2786449	2707432	24	1357786	2876173	37.44	396565	67982	779351	2	6	6.95
s11_NDMS02189	s11	E. faecalis	99.63	0	47	22	20	16	12	12	2900069	2892542	2886526	2856818	2791930	2791930	25	489026	2894476	37.36	439080	90082	338867	4	10	13.82
s12_NDMS02190	s12	E. faecalis	99.53	0.37	79	26	18	11	9	8	3032382	3015433	2996548	2950537	2913910	2883621	30	961753	3018368	37.25	592786	117260	550063	2	7	6.63
s14_NDMS02192	s14	E. faecalis	99.63	0	101	23	14	12	9	9	2897579	2869104	2845681	2832839	2785564	2785564	37	906734	2879171	37.36	468143	163334	507512	3	7	13.89
V350055695_L01_1	L1	E. faecium	99.62	0	113	58	45	37	29	21	2754077	2733940	2701083	2638184	2502427	2209135	68	277580	2741704	38.11	113350	27735	113499	9	28	3.5
V350055695_L01_2	L2	E. faecalis	99.63	0.75	220	59	24	16	15	13	3231724	3174810	3084822	3029680	3018466	2948201	79	595295	3188753	37.04	255966	84287	311446	4	13	18.25
V350055695_L01_3	L3	E. faecalis	99.63	0	46	17	10	8	7	6	2764902	2755124	2732477	2718073	2699201	2655177	20	803036	2757434	37.59	580760	257936	551726	2	5	17.59
V350055695_L01_4	L4	E. faecalis	99.63	0.56	71	28	17	13	11	8	2935703	2920932	2891374	2858338	2837787	2716832	35	892429	2926195	37.32	375718	148565	463339	3	8	9.94
V350055695_L01_13	L5	E. faecalis	99.63	0	47	18	14	12	12	12	3107681	3097493	3087568	3075881	3075881	3075881	21	544698	3099587	37.16	364915	112332	354202	4	9	0
V350055695_L01_14	L6	E. faecalis	99.63	0	40	21	17	14	13	12	2903986	2897403	2887111	2865481	2852361	2813138	24	664743	2899494	37.35	242370	175273	309937	5	10	20.07
V350055695_L01_15	L8	E. faecalis	99.63	0	86	28	16	11	9	9	2903431	2883199	2851558	2819966	2788854	2788854	37	906733	2888956	37.36	485682	151217	510052	3	7	16.89
V350055695_L01_16	L9	E. faecalis	99.63	0	96	34	19	15	12	11	2948683	2925558	2888492	2858510	2798754	2759654	44	520779	2932118	37.39	365083	120657	329937	4	9	6.62
V350055695_L03_41	L11	E. faecalis	99.63	0.19	53	16	12	8	7	7	2919523	2904539	2890877	2863959	2853524	2853524	24	892428	2910604	37.39	594037	182350	550697	2	6	3.3
V350055695_L03_42	L12	E. faecalis	99.63	0.19	47	16	12	8	7	7	2914805	2904347	2890685	2863767	2853332	2853332	19	892428	2906630	37.38	594037	182681	551309	2	6	6.67
V350055695_L03_43	L13	E. faecalis	99.63	0.39	39	10	8	7	7	7	2865786	2856007	2853045	2843858	2843858	2843858	13	1440593	2858420	37.45	1440593	250254	874741	1	5	3.39
V350055695_L03_44	L14	E. faecalis	99.63	0.39	34	10	8	7	7	7	2863613	2855504	2852541	2843460	2843460	2843460	14	1440593	2858442	37.45	1440593	249856	874664	1	5	3.36
V350055695_L03_45	L15	E. faecalis	99.63	0.29	90	20	14	9	8	7	2973001	2946795	2929222	2893401	2882966	2843888	33	892429	2955263	37.32	593866	182465	539605	2	6	13.26
V350055695_L03_46	L16	E. faecalis	99.63	0.19	38	18	14	9	8	7	2950663	2943537	2929875	2894054	2883619	2844541	21	892429	2945820	37.28	594037	182681	541530	2	6	6.59
V350055695_L03_47	L17	E. faecalis	99.63	0.19	38	17	13	9	8	7	2950435	2942942	2929280	2902362	2891927	2843831	21	892429	2945754	37.28	593880	182128	541650	2	6	6.52
V350055695_L03_48	L18	E. faecalis	99.63	0.19	44	18	14	9	8	7	2951683	2942929	2929267	2893446	2883011	2843933	22	892323	2945731	37.28	593705	182511	541327	2	6	6.42
V350055695_L01_57	L19	E. faecalis	99.63	0.19	44	18	14	9	8	7	2951669	2942918	2929256	2893435	2883000	2843922	21	892323	2945201	37.28	593694	182511	541420	2	6	6.59
V350055695_L01_58	L20	E. faecalis	99.63	0.19	38	18	14	9	8	7	2950632	2943506	2929844	2894023	2883588	2844510	21	892429	2945789	37.28	594036	182681	541525	2	6	6.48
V350055695_L01_59	L21	E. faecalis	99.63	0.19	44	18	14	9	8	7	2951681	2942930	2929268	2893447	2883012	2843934	21	892323	2945213	37.28	593706	182511	541423	2	6	6.62
V350055695_L01_60	L22	E. faecalis	99.63	0.39	167	41	18	14	10	5	2989378	2943122	2890148	2865319	2793997	2613585	62	864942	2958675	37.46	566093	38861	540419	3	7	16.43
V350055695_L01_61	L23	E. faecium	99.63	0.94	397	179	111	85	42	15	3050300	2972946	2805480	2629534	1965881	1049153	212	113830	2995173	37.62	35660	7855	41322	26	93	9.68
V350055695_L01_62	L24	E. faecalis	99.63	0	78	32	22	21	16	13	2919836	2902879	2877208	2871631	2782870	2672338	41	573960	2909189	37.29	257862	57664	276244	4	13	16.47
V350055695_L01_63	L25	E. faecalis	99.63	0.19	41	18	14	9	8	7	2951172	2943262	2929600	2893779	2883344	2844266	21	892324	2945545	37.28	594037	182511	541496	2	6	6.62
V350055695_L01_64	L27	E. faecalis	99.53	0.37	65	30	17	10	7	6	2818011	2807243	2775566	2724163	2685233	2654029	34	756083	2810139	37.63	721439	225559	516443	2	6	6.83
V350055695_L01_65	L28	E. faecium	99.44	0.06	235	126	81	64	33	18	2967192	2926482	2821086	2700428	2192173	1665570	147	173060	2941660	37.69	59243	11393	70909.9	15	60	13.09
V350055695_L01_66	L30	E. faecalis	99.53	0.07	159	37	16	12	9	6	2985751	2937123	2878880	2851161	2806180	2705961	64	843513	2955626	37.38	529038	69460	539435	3	6	9.81
V350055695_L01_67	L31	E. faecalis	99.53	0.43	138	40	25	19	14	11	3283917	3247342	3213918	3169306	3077809	2952281	55	588317	3258338	36.94	373064	80057	351418	4	11	20.84
V350055695_L01_68	L32	E. faecalis	99.63	0.9	332	27	11	9	8	6	2930505	2808318	2777802	2763250	2750565	2668168	85	648116	2846231	37.73	597094	197951	489804	3	6	13.63
V350055695_L01_69	L33	E. faecalis	99.63	0.02	113	17	12	9	7	6	3016174	2983083	2976622	2953382	2927672	2888449	25	931704	2987929	37.22	544854	289950	582228	3	5	9.67
V350055695_L01_72	L36	E. faecalis	99.63	1.97	495	88	25	18	16	13	3173994	2987548	2868388	2819113	2789991	2673544	228	482442	3081468	37.78	262791	33292	249095	5	16	9.48
V350055695_L01_73	L37	E. faecalis	99.63	0.19	49	20	11	9	9	8	3072513	3062037	3039145	3023476	3023476	2992812	22	766293	3063949	37.15	414404	182792	473425	3	7	15.8
V350055695_L01_74	L38	E. faecium	99.63	0	197	88	60	51	34	19	2690725	2653100	2595592	2533786	2259153	1683299	107	198422	2665526	37.94	66349	16716	75509.8	13	42	14.63
V350055695_L01_75	L40	E. faecalis	99.63	0	46	18	12	9	7	6	2964132	2954741	2942693	2917540	2891830	2852606	20	931709	2956503	37.23	553800	254806	581698	2	5	12.92
V350055695_L01_76	L43	E. faecalis	99.63	0.19	56	24	15	11	9	8	2991312	2982016	2957570	2924644	2892542	2853364	25	892322	2982813	37.24	496573	149528	527135	3	7	9.52
V350055695_L01_77	L46	E. faecalis	99.63	0.37	83	38	24	17	13	10	2898344	2884247	2847874	2794856	2714305	2609775	43	528709	2887866	37.46	357648	62245	330899	4	10	13.47
V350055695_L01_78	L48	E. faecalis	99.63	0.37	34	19	15	13	9	7	2943485	2937985	2926787	2912657	2851361	2775667	21	1049565	2939611	37.33	625109	179553	609369	2	6	13.13
V350055695_L01_79	L49	E. faecium	99.63	0.06	204	119	82	65	38	16	2919401	2888398	2810489	2691384	2235568	1440526	137	191074	2900379	37.75	49348	12841	64781.5	17	59	6.65
V350055695_L01_80	L51	E. faecalis	99.63	0.19	66	24	17	12	11	8	3105315	3093215	3075714	3037561	3014983	2913279	25	972617	3093742	37.16	388060	204157	505600	3	7	15.61
V350055695_L01_81	L52	E. faecalis	99.63	0.37	94	38	24	17	13	10	2899737	2883169	2847874	2794856	2714305	2609775	43	528709	2886648	37.47	357648	62245	331036	4	10	13.44
V350055695_L01_82	L53	E. faecalis	99.63	0	55	27	20	17	11	11	3084870	3076845	3061068	3041378	2941456	2941456	28	486576	3077445	37.1	388691	129207	332068	4	9	19.11
V350055695_L01_83	L54	E. faecalis	99.53	0	126	42	25	19	13	12	3005021	2975768	2934757	2887775	2809626	2778069	58	387279	2985904	37.29	360400	68843	275662	4	11	16.24
V350055695_L01_84	L58	E. faecalis	99.63	0	51	20	12	9	7	6	2933453	2923449	2902935	2878248	2852654	2813431	22	931643	2925211	37.27	544854	183488	573591	2	6	13.33
V350055695_L01_85	L59	E. faecalis	99.63	0.56	119	47	31	25	21	19	2940297	2913667	2882982	2846983	2781077	2690183	59	350765	2921411	37.37	160724	65586	166155	7	18	9.89
V350055695_L01_86	L60	E. faecalis	99.63	0.37	52	17	13	11	9	8	2892238	2880340	2864555	2849812	2824872	2793946	23	906734	2883988	37.36	485528	151209	514386	3	7	13.56
V350055695_L01_87	L62	E. faecalis	99.63	0.37	80	28	19	16	11	10	3032485	3016690	2991263	2969500	2882842	2840041	31	504427	3018886	37.2	386157	86339	340532	4	9	15.87
V350055695_L01_88	L64	E. faecalis	99.63	0.37	81	29	20	17	12	10	3033305	3016660	2991233	2969858	2883695	2796952	34	604064	3019961	37.2	386164	67630	365289	4	9	16.16
V350055695_L01_89	L65	E. faecalis	99.63	0	87	40	27	24	16	14	2856050	2841975	2807544	2781846	2663939	2592983	42	458787	2843513	37.46	233474	55128	259930	4	14	13.54
V350055695_L01_90	L66	E. faecalis	99.63	0	31	12	12	10	9	9	2860035	2854613	2854613	2842907	2826030	2826030	13	906833	2855344	37.4	485351	151210	520574	3	7	17.13
V350055695_L01_91	L69	E. faecalis	99.53	0	54	29	22	19	15	14	3082914	3075550	3060771	3040332	2981394	2942270	30	493380	3076150	37.1	291591	100224	284151	4	12	25.1
V350055695_L01_92	L70	E. faecalis	99.63	0.37	69	24	15	11	8	8	2935006	2921155	2894540	2863215	2817118	2817118	30	892322	2925355	37.31	496380	149528	520210	3	7	13.13
V350055695_L01_93	L71	E. faecium	99.63	0.56	277	144	93	70	35	17	2974471	2925471	2794876	2624564	2040631	1386041	174	145140	2944934	38.17	48014	9479	54842.4	19	73	6.52
V350055695_L01_94	L72	E. faecalis	99.63	0	56	27	14	10	8	5	2830366	2820567	2790254	2763062	2731064	2617587	31	787649	2823371	37.61	669180	288895	550447	2	5	6.87
V350055695_L01_95	L74	E. faecalis	99.63	0	51	19	13	10	6	6	2964790	2954634	2942586	2917433	2852556	2852556	21	931709	2956396	37.23	553750	254806	581443	2	5	16.54
V350055695_L01_96	L75	E. faecalis	99.63	0.56	69	28	18	14	13	12	3042842	3029672	3000276	2967354	2956665	2917487	32	573218	3032676	37.19	360283	94811	342528	4	10	9.63
