# Supplementary material for: Genomic epidemiology reveals multiple mechanisms of linezolid resistance in clinical enterococci in China
Source: Ann Clin Microbiol Antimicrob. 2024 May 4;23:41. doi: 10.1186/s12941-024-00689-0 (PMC11070108; doi:10.1186/s12941-024-00689-0)
Supplement: Supplementary file 3 — Table S3: Linezolid resistance mechanisms of 67 enterococcal strains [file 12941_2024_689_MOESM3_ESM.xlsx]

## Sheet: Sheet1
Table S3. Linezolid resistance mechanisms of 67 enterococcal strains
Strain name	Linezolid MIC (E-test method, μg/mL)	MLST	Linezolid resitance genes	Location	Sequence length (>10kp)	Plasmid sequence annotation	Sequence identity	OptrA variant	Amino acid substitutions	23S rRNA (G2576U, G2505A)	rplC	rplD
Enterococcus faecalis
s1	8	ST368	optrA	Plasmid	-	-	-	RDK	I104R, Y176D, E256K	-	-	-
s2	8	ST16	optrA	Plasmid	-	-	-	KD	T112K, Y176D	-	-	(C348T)
s3	8	ST480	optrA	Plasmid	59,244bp	Enterococcus faecalis strain P010748 plasmid pEF10748, complete sequence	0.9977	Wild-type	(A1533T)	-	-	-
s4	8	ST16	optrA	Plasmid	-	-	-	KD	T112K, Y176D	-	-	(C348T)
s5	8	Unidentified	optrA	Plasmid	10,082bp	Enterococcus faecalis strain AR_0780 plasmid pAR_0780, complete sequence	0.9998	D (Novel identified)	G394D	-	-	-
s6	16	ST480	optrA	Plasmid	15,053bp	Enterococcus sp. E1123 plasmid pE1123, complete sequence	1	Wild-type	(G1779A, C1833T)	-	-	-
s7	8	ST480	optrA	Plasmid	15,300bp	Enterococcus sp. E1123 plasmid pE1123, complete sequence	0.9999	Wild-type	(G1779A, C1833T)	-	-	-
s8	8	ST16	optrA	Plasmid	-	-	-	RDK	I104R, Y176D, E256K	-	-	(C348T)
s9	32	ST249	optrA	Plasmid	-	-	-	KD	T112K, Y176D	-	-	-
s10	8	ST772	optrA	Plasmid	-	-	-	RDK	I104R, Y176D, E256K	-	(C606T)	(A276G)
s11	8	ST585	optrA	Plasmid	-	-	-	EDM	K3E, Y176D, I622M	-	-	-
s12	8	ST16	optrA	Plasmid	14,856bp	Enterococcus sp. E1123 plasmid pE1123, complete sequence	1	Wild-type	(G1779A, C1833T)	-	-	(C348T)
s14	8	ST585	optrA	Plasmid	16,867bp	Enterococcus faecalis strain PF110 plasmid pAPT110, complete sequence	0.9999	Wild-type	(A1533T)	-	-	-
L2	8	ST16	optrA	Plasmid	-	-	-	RDK	I104R, Y176D, E256K	-	-	(T174C, C348T)
L3	8	ST476	optrA	Chromosome	383,615bp	-	-	Wild-type	(G1779A, C1833T)	-	-	-
L4	16	ST16	optrA	Plasmid	-	-	-	RDK	I104R, Y176D, E256K	-	-	-
L5	12	ST16	optrA	Chromosome	109,274bp	-	0.9925	Wild-type	(G1779A, C1833T)	-	-	(C348T)
L6	8	ST16	optrA	Plasmid	-	-	-	KD	T112K, Y176D	-	-	(C348T)
L8	16	ST585	optrA	Plasmid	-	-	-	EDM	K3E, Y176D, I622M	-	-	-
L9	12	ST179	optrA	Chromosome	394,993bp	-	-	Wild-type	(G1779A, C1833T)	-	-	(C348T)
L11	16	ST16	optrA	Plasmid	-	-	-	RDK	I104R, Y176D, E256K	-	-	-
L12	16	ST16	optrA	Plasmid	-	-	-	RDK	I104R, Y176D, E256K	-	-	-
L13	8	ST506	optrA	Chromosome	77,451bp	-	-	Wild-type	(G1779A, C1833T)	-	-	-
L14	12	ST506	optrA	Chromosome	77,451bp	-	-	Wild-type	(G1779A, C1833T)	-	-	-
L15	12	ST16	optrA	Plasmid	-	-	-	RDK	I104R, Y176D, E256K	-	-	-
L16	12	ST16	optrA	Plasmid	-	-	-	RDK	I104R, Y176D, E256K	-	-	-
L17	24	ST16	optrA	Plasmid	-	-	-	RDK	I104R, Y176D, E256K	-	-	-
L18	16	ST16	optrA	Plasmid	-	-	-	RDK	I104R, Y176D, E256K	-	-	-
L19	16	ST16	optrA	Plasmid	-	-	-	RDK	I104R, Y176D, E256K	-	-	-
L20	12	ST16	optrA	Plasmid	-	-	-	RDK	I104R, Y176D, E256K	-	-	-
L21	12	ST16	optrA	Plasmid	-	-	-	RDK	I104R, Y176D, E256K	-	-	-
L22	16	Unidentified	optrA	Plasmid	-	-	-	DP	Y176D, T481P	-	-	-
L24	16	ST476	optrA	Plasmid	-	-	-	RDK	I104R, Y176D, E256K	-	-	-
L25	24	ST16	optrA	Plasmid	-	-	-	RDK	I104R, Y176D, E256K	-	-	-
L27	12	Unidentified	optrA	Plasmid	-	-	-	RDK	I104R, Y176D, E256K	-	-	-
L30	12	ST476	optrA	Plasmid	-	-	-	RDK	I104R, Y176D, E256K	-	-	-
L31	12	ST16	optrA	Plasmid	-	-	-	RDK	I104R, Y176D, E256K	-	-	(C348T)
L32	12	ST444	optrA	Plasmid	-	-	-	RDK	I104R, Y176D, E256K	-	(C369T)	-
L33	12	ST16	optrA	Plasmid	13,100bp	Enterococcus faecalis strain 661 plasmid p661-b, complete sequence	1	DP	Y176D, T481P	-	-	(C348T)
L36	16	ST476	optrA	Plasmid	-	-	-	KD	T112K, Y176D	-	-	-
L37	12	ST16	optrA	Chromosome	400,502bp	-	-	Wild-type	(G1779A, C1833T)	-	-	(C348T)
L40	12	ST16	optrA	Plasmid	13,100bp	Enterococcus faecalis strain 661 plasmid p661-b, complete sequence	1	DP	Y176D, T481P	-	-	(C348T)
L43	24	ST16	optrA	Plasmid	-	-	-	RDK	I104R, Y176D, E256K	-	-	-
L46	16	ST476	optrA	Plasmid	-	-	-	KD	T112K, Y176D	-	-	-
L48	16	ST22	optrA	Plasmid	24,235bp	Enterococcus faecalis strain AR_0780 plasmid pAR_0780, complete sequence	0.9998	Wild-type	-	-	-	(C69T)
L51	32	ST16	optrA	Plasmid	-	-	-	RDK	I104R, Y176D, E256K	-	-	(C348T)
L52	16	ST476	optrA	Plasmid	-	-	-	KD	T112K, Y176D	-	-	-
L53	8	ST16	optrA	Plasmid	10,208bp	Enterococcus faecalis strain EFs17-1 plasmid pEFs17-1, complete sequence	1	KDS (Novel identified)	T112K, Y176D, T481S	-	-	(C348T)
L54	12	ST591	optrA	Plasmid	-	-	-	EDM	K3E, Y176D, I622M	-	-	(C348T)
L58	8	ST16	optrA	Plasmid	12,984bp	Enterococcus faecalis strain 661 plasmid p661-b, complete sequence	1	DP	Y176D, T481P	-	-	(C348T)
L59	48	ST480	optrA	Plasmid	10,188bp	Enterococcus faecalis strain AR_0780 plasmid pAR_0780, complete sequence	0.9991	Wild-type	(G1779A, C1833T)	-	-	-
L60	12	ST585	optrA	Plasmid	-	-	-	RDK	I104R, Y176D, E256K	-	-	-
L62	8	ST16	optrA	Chromosome	386,157bp	-	-	Wild-type	(G1779A, C1833T)	-	-	(C348T)
L64	12	ST16	optrA	Chromosome	386,164bp	-	-	Wild-type	(G1779A, C1833T)	-	-	(C348T)
L65	12	ST480	optrA	Plasmid	12,983bp	Enterococcus faecalis strain 661 plasmid p661-b, complete sequence	0.9998	DP	Y176D, T481P	-	-	-
L66	12	ST585	optrA	Chromosome	236,163bp	-	-	Wild-type	(G1779A, C1833T)	-	-	-
L69	12	ST16	optrA	Plasmid	-	-	-	KD	T112K, Y176D	-	-	(C348T)
L70	12	ST16	optrA	Plasmid	-	-	-	RDK	I104R, Y176D, E256K	-	-	-
L72	12	Unidentified	optrA	Plasmid	-	-	-	EDD	K3E, Y176D, G393D	-	-	-
L74	12	ST16	optrA	Plasmid	13,100bp	Enterococcus faecalis strain 661 plasmid p661-b, complete sequence	1	DP	Y176D, T481P	-	-	(C348T)
L75	16	ST16	optrA	Plasmid	-	-	-	RDK	I104R, Y176D, E256K	-	-	-
Enterococcus faecium
L1	4	Unidentified	-	-	-	-	-	-	-	-	(A75T, T93G, T465C, C537A, T585G, T600C)	(C174T, C180T)
L23	32	ST547	poxtA	Plasmid	-	-	-	-	-	-	(T600C)	(C174T, C180T)
L28	16	ST555	optrA	Plasmid	54,690bp	Enterococcus faecium strain DY28 plasmid pDY28-optrA, complete sequence	0.9999	KLDD (Novel identified)	T112K, S147L, Y176D, G393D	-	-	-
L38	24	Unidentified	optrA	Plasmid	-	-	-	EDS (Novel identified)	K3E, Y176D, T481S	-	(T600C)	-
L49	1.5	ST1693	-	-	-	-	-	-	-	-	-	-
L71	16	Unidentified	optrA, cfr(D)	Plasmid	-	-	-	KLDP	T112K, S147L, Y176D, T481P	-	-	-
