# Supplementary material for: Genomic epidemiology reveals multiple mechanisms of linezolid resistance in clinical enterococci in China
Source: Ann Clin Microbiol Antimicrob. 2024 May 4;23:41. doi: 10.1186/s12941-024-00689-0 (PMC11070108; doi:10.1186/s12941-024-00689-0)
Supplement: Supplementary file 4 — Table S4: Predicted results of amino acid mutation effects [file 12941_2024_689_MOESM4_ESM.xlsx]

## Sheet: Sheet1
Table S4. Predicted results of amino acid mutation effects
OptrA variant	Amino acid substitution	PROVEAN score	Prediction (cutoff = -2.5)
D (Novel identified)	G394D	0.793	Neutral
DP	Y176D	-3.644	Deleterious
	T481P	2.433	Neutral
EDD	K3E	-0.133	Neutral
	Y176D	-3.644	Deleterious
	G393D	-2.932	Deleterious
EDM	K3E	-0.133	Neutral
	Y176D	-3.644	Deleterious
	I622M	0.97	Neutral
EDS (Novel identified)	K3E	-0.133	Neutral
	Y176D	-3.644	Deleterious
	T481S	0.667	Neutral
KD	T112K	-0.05	Neutral
	Y176D	-3.644	Deleterious
KDS (Novel identified)	T112K	-0.05	Neutral
	Y176D	-3.644	Deleterious
	T481S	0.667	Neutral
KLDD (Novel identified)	T112K	-0.05	Neutral
	S147L	-1.96	Neutral
	Y176D	-3.644	Deleterious
	G393D	-2.932	Deleterious
KLDP	T112K	-0.05	Neutral
	S147L	-1.96	Neutral
	Y176D	-3.644	Deleterious
	T481P	2.433	Neutral
RDK	I104R	-1.267	Neutral
	Y176D	-3.644	Deleterious
	E256K	0.984	Neutral
